# Supplementary material for: Advancing Global Health Education: Preparing Emergency Medicine Trainees for Low-Resource Settings Through Simulation-Based Training
Source: MedEdPORTAL. 2026 Mar 10;22:11582. doi: 10.15766/mep_2374-8265.11582 (PMC12972016; doi:10.15766/mep_2374-8265.11582)
Supplement: Supplementary file 1 — Equipment for Implementation.docxTraumatic Hemopneumothorax Case.docxTuberculous Pericarditis Case.docxCerebral Malaria Case.docxOrganophosphate Poisoning Case.docxPostpartum Hemorrhage Case.docxLecture.pptxCourse Evaluation.docx [file mep_2374-8265.11582-s001.zip]

Archive with 9 entries (9 files):
- A. Equipment for Implementation.docx
- B. Traumatic Hemopneumothorax Case.docx
- C. Tuberculous Pericarditis Case.docx
- D. Cerebral Malaria Case.docx
- E. Organophosphate Poisoning Case.docx
- F. Postpartum Hemorrhage Case.docx
- G. Lecture.pptx
- H. Course Evaluation.docx
- _Educational Summary Report_11582.pdf
